# Supplementary material for: Live Long and Prosper: Potentials of Low-Cost Consumer Devices for the Prevention of Cardiovascular Diseases
Source: Med 2 0. 2013 Aug 12;2(2):e7. doi: 10.2196/med20.2667 (PMC4084765; doi:10.2196/med20.2667)
Supplement: Supplementary file 1 [file med20_v2i2e7_app1.xls]

## Sheet: schuetz
	Yellow columns indicate original measured data
	other columns contain auxiliary calculations and intermediate results
		Daily Activity									Sleep														Workouts
												Schlaf		0.01	5	6	8	9	12	16							0.01	0.5	1	2	4	12		4	16
														5	6	8	9	12	16	99							0.5	1	2	4	12	99
														sleep durations, ordered							auxiliary: sleep score			sleep score
	Date	Steps	act.Min	Act.Pts	<5000	<7500	<10000	<12500	>=12500	score	minutes raw	gültig	ungültig	0-5h	5-6h	6-8h	8-9h	9-12h	12-99h	12-99h	s5-6	s6-8	s8-9		duration (sec)	duration (min)							valid (min)	invalid (min)	ungültig (min)-2	Aktiv?	7Tage?	Training?	#Tr/7 Tage
	2012-11-09				0	-1	-1	-1																												0		0
	2012-11-10	4440	0	0	0.888	0.776	0.776	0.776		0.888	1013		1013							1013																1		0
	2012-11-11	4980	19	2.53333	0.996	0.992	0.992	0.992		0.996	579	579						579						0												1		0
	2012-11-12	6633	10	1.33333		1.6532	1.6532	1.6532		1.6532																										1		0
	2012-11-13	9363	33	4			2.7452	2.7452		2.7452	961		961							961																1		0
	2012-11-14	3728	11	1.46667	0.7456	0.4912	0.4912	0.4912		0.7456															3770	63			63				63			1		1
	2012-11-15	8000	29	3.86667			2.2	2.2		2.2	434	434				434						1		1												1	0	0
	2012-11-16	4453	0	0	0.8906	0.7812	0.7812	0.7812		0.8906	1125		1125							1125																1	1	0	1	2
	2012-11-17	4337	0	0	0.8674	0.7348	0.7348	0.7348		0.8674															3487	58		58					58			1	1	1	2	3
	2012-11-18	3581	0	0	0.7162	0.4324	0.4324	0.4324		0.7162	443	443				443						1		1												1	1	0	2	3
	2012-11-19	5512	21	2.8		1.2048	1.2048	1.2048		1.2048	523	523					523						0.716667	0.716667												1	1	0	2	3
	2012-11-20	2247	0	0	0.4494	-0.1012	-0.1012	-0.1012		0.4494	417	417				417						1		1	15869	264					264			264		1	1	1	3	3
	2012-11-21	3429	17	2.26667	0.6858	0.3716	0.3716	0.3716		0.6858	494	494					494						0.233333	0.233333												1	1	0	2	3
	2012-11-22	7737	33	4			2.0948	2.0948		2.0948	560	560						560						0												1	1	0	2	3
	2012-11-23	5492	0	0		1.1968	1.1968	1.1968		1.1968	556	556						556						0												1	1	0	2	3
	2012-11-24	7030	26	3.46667		1.812	1.812	1.812		1.812	383	383				383						1		1												1	1	0	1	2
	2012-11-25	5092	29	3.86667		1.0368	1.0368	1.0368		1.0368	548	548						548						0												1	1	0	1	2
	2012-11-26	6573	23	3.06667		1.6292	1.6292	1.6292		1.6292	490	490					490						0.166667	0.166667												1	1	0	1	2
	2012-11-27	6646	27	3.6		1.6584	1.6584	1.6584		1.6584	532	532					532						0.866667	0.866667												1	1	0	0	0
	2012-11-28	3158	0	0	0.6316	0.2632	0.2632	0.2632		0.6316	509	509					509						0.483333	0.483333												1	1	0	0	0
	2012-11-29	2563	0	0	0.5126	0.0252	0.0252	0.0252		0.5126																										1	1	0	0	0
	2012-11-30	3897	0	0	0.7794	0.5588	0.5588	0.5588		0.7794																										1	1	0	0	0
	2012-12-01	3785	0	0	0.757	0.514	0.514	0.514		0.757	596	596						596						0												1	1	0	0	0
	2012-12-02	2072	0	0	0.4144	-0.1712	-0.1712	-0.1712		0.4144	534	534					534						0.9	0.9												1	1	0	0	0
	2012-12-03	5242	0	0		1.0968	1.0968	1.0968		1.0968	387	387				387						1		1												1	1	0	0	0
	Number of Values	24	24								19	16	3	0	0	5	6	5	0	3					3	3	0	1	1	0	1	0	2	1	0		18			29
	Average	4999.58	11.5833	1.51111						1.15258	583.368	499.062		#DIV/0!	#DIV/0!	412.8	513.667	567.8	#DIV/0!	1033				0.522917	7708.67								60.5							1.61111
	Std Dev	1904.21	12.998	1.67859						0.609544	211.165	67.5085		#DIV/0!	#DIV/0!	27.0777	19.0018	19.4474	#DIV/0!	83.8093					7068.47								3.53553							1.37793
	Duration	25										1899-12-31 08:19:00		#DIV/0!	#DIV/0!	1899-12-31 06:52:00	1899-12-31 08:33:00	1899-12-31 09:27:00	#DIV/0!	1899-12-31 17:13:00													1899-12-31 01:00:00
												1899-12-31 01:07:00		#DIV/0!	#DIV/0!	1899-12-31 00:27:00	1899-12-31 00:19:00	1899-12-31 00:19:00	#DIV/0!	1899-12-31 01:23:00													1899-12-31 00:03:00

## Sheet: schein
	Yellow columns indicate original measured data
	other columns contain auxiliary calculations and intermediate results
		Daily Activity									Sleep														Workouts
												Schlaf		0.01	5	6	8	9	12	16							0.01	0.5	1	2	4	12		4	16
														5	6	8	9	12	16	99							0.5	1	2	4	12	99
														sleep durations, ordered							auxiliary: sleep score			sleep score
	Date	Steps	act.Min	Act.Pts	<5000	<7500	<10000	<12500	>=12500	score	minutes raw	gültig	ungültig	0-5h	5-6h	6-8h	8-9h	9-12h	12-99h	12-99h	s5-6	s6-8	s8-9		duration (sec)	duration (min)							valid (min)	invalid (min)	ungültig (min)-2	Aktiv?	7Tage?	Training?	#Tr/7 Tage
	2012-11-09				0	-1	-1	-1																												0		0
	2012-11-10				0	-1	-1	-1																												0		0
	2012-11-11				0	-1	-1	-1																												0		0
	2012-11-12				0	-1	-1	-1																												0		0
	2012-11-13				0	-1	-1	-1																												0		0
	2012-11-14				0	-1	-1	-1																												0		0
	2012-11-15				0	-1	-1	-1																												0	0	0
	2012-11-16				0	-1	-1	-1																												0	0	0
	2012-11-17				0	-1	-1	-1																												0	0	0
	2012-11-18				0	-1	-1	-1																												0	0	0
	2012-11-19				0	-1	-1	-1																												0	0	0
	2012-11-20				0	-1	-1	-1																												0	0	0
	2012-11-21	16634	0	0					4	4	410	410				410						1		1												1	0	0
	2012-11-22	14461	30	4					4	4																										1	0	0
	2012-11-23	18852	161	4					4	4																										1	0	0
	2012-11-24	8337	22	2.93333			2.3348	2.3348		2.3348	330	330			330						0.5			0.5												1	0	0
	2012-11-25	9264	60	4			2.7056	2.7056		2.7056	457	457				457						1		1												1	0	0
	2012-11-26	7139	29	3.86667		1.8556	1.8556	1.8556		1.8556	961		961							961																1	0	0
	2012-11-27	11499	130	4				3.5996		3.5996	960		960							960					9600	160				160			160			1	1	1	1	2
	2012-11-28	11956	62	4				3.7824		3.7824	280	280		280										0												1	1	0	1	2
	2012-11-29	13608	77	4					4	4	358	358			358						0.966667			0.966667												1	1	0	1	2
	2012-11-30	16997	91	4					4	4	328	328			328						0.466667			0.466667												1	1	0	1	2
	2012-12-01	13944	95	4					4	4	318	318			318						0.3			0.3												1	1	0	1	2
	2012-12-02	7733	60	4			2.0932	2.0932		2.0932	491	491					491						0.183333	0.183333												1	1	0	1	2
	2012-12-03	14267	78	4					4	4	352	352			352						0.866667			0.866667												1	1	0	1	2
	Number of Values	13	13								11	9	2	1	5	2	1	0	0	2					1	1	0	0	0	1	0	0	1	0	0		7			14
	Average	12668.5	68.8462	3.6						3.41317	476.818	369.333		280	337.2	433.5	491	#DIV/0!	#DIV/0!	960.5				0.587037	9600								160							2
	Std Dev	3743.18	44.5269	1.12085						0.837335	247.046	69.3199		#DIV/0!	17.0059	33.234	#DIV/0!	#DIV/0!	#DIV/0!	0.707107																				0
	Duration	25										1899-12-31 06:09:00		1899-12-31 04:40:00	1899-12-31 05:37:00	1899-12-31 07:13:00	1899-12-31 08:11:00	#DIV/0!	#DIV/0!	1899-12-31 16:00:00													1899-12-31 02:40:00
												1899-12-31 01:09:00		#DIV/0!	1899-12-31 00:17:00	1899-12-31 00:33:00	#DIV/0!	#DIV/0!	#DIV/0!	1899-12-31													#VALUE!

## Sheet: scheidt
	Yellow columns indicate original measured data
	other columns contain auxiliary calculations and intermediate results
		Daily Activity									Sleep														Workouts
												Schlaf		0.01	5	6	8	9	12	16							0.01	0.5	1	2	4	12		4	16
														5	6	8	9	12	16	99							0.5	1	2	4	12	99
														sleep durations, ordered							auxiliary: sleep score			sleep score
	Date	Steps	act.Min	Act.Pts	<5000	<7500	<10000	<12500	>=12500	score	minutes raw	gültig	ungültig	0-5h	5-6h	6-8h	8-9h	9-12h	12-99h	12-99h	s5-6	s6-8	s8-9		duration (sec)	duration (min)							valid (min)	invalid (min)	ungültig (min)-2	Aktiv?	7Tage?	Training?	#Tr/7 Tage
	2012-11-09	4708	39	4	0.9416	0.8832	0.8832	0.8832		0.9416	677	677						677						0												1		0
	2012-11-10	14281	80	4					4	4	554	554						554						0												1		0
	2012-11-11	19628	155	4					4	4	504	504					504						0.4	0.4	10198	170				170			170			1		1
	2012-11-12	13135	70	4					4	4	509	509					509						0.483333	0.483333												1		0
	2012-11-13	15962	101	4					4	4	463	463				463						1		1												1		0
	2012-11-14	12280	74	4				3.912		3.912	489	489					489						0.15	0.15												1		0
	2012-11-15	12126	44	4				3.8504		3.8504	570	570						570						0												1	1	0	1	2
	2012-11-16	6065	24	3.2		1.426	1.426	1.426		1.426																										1	1	0	1	2
	2012-11-17	38056	325	4					4	4	315	315			315						0.25			0.25	23487	391					391			391		1	1	1	2	3
	2012-11-18	4601	0	0	0.9202	0.8404	0.8404	0.8404		0.9202	1069		1069							1069																1	1	0	1	2
	2012-11-19	8217	33	4			2.2868	2.2868		2.2868	509	509					509						0.483333	0.483333												1	1	0	1	2
	2012-11-20	9955	0	0			2.982	2.982		2.982																										1	1	0	1	2
	2012-11-21	21300	205	4					4	4	409	409				409						1		1	31894	532					532			532		1	1	1	2	3
	2012-11-22	11359	52	4				3.5436		3.5436	1015		1015							1015																1	1	0	2	3
	2012-11-23	6553	0	0		1.6212	1.6212	1.6212		1.6212	526	526					526						0.766667	0.766667												1	1	0	2	3
	2012-11-24	14728	86	4					4	4																										1	1	0	1	2
	2012-11-25	8289	28	3.73333			2.3156	2.3156		2.3156	1088		1088							1088																1	1	0	1	2
	2012-11-26	11802	72	4				3.7208		3.7208	426	426				426						1		1												1	1	0	1	2
	2012-11-27	7894	0	0			2.1576	2.1576		2.1576																										1	1	0	1	2
	2012-11-28	16043	99	4					4	4	928		928						928					0												1	1	0	0	0
	2012-11-29	13549	51	4					4	4	539	539					539						0.983333	0.983333												1	1	0	0	0
	2012-11-30	9758	14	1.86667			2.9032	2.9032		2.9032																										1	1	0	0	0
	2012-12-01	8012	11	1.46667			2.2048	2.2048		2.2048	2180		2180							2180																1	1	0	0	0
	2012-12-02	13795	95	4					4	4																										1	1	0	0	0
	2012-12-03	2464	23	3.06667	0.4928	-0.0144	-0.0144	-0.0144		0.4928	481	481					481						0.0166667	0.0166667												1	1	0	0	0
	Number of Values	25	25								19	14	5	0	1	3	7	3	1	4					3	3	0	0	0	1	2	0	1	2	0		19			30
	Average	12182.4	67.24	3.09333						3.01114	697.421	497.929		#DIV/0!	315	432.667	508.143	600.333	928	1338				0.435556	21859.7								170							1.57895
	Std Dev	7096.67	73.3384	1.52753						1.18889	427.599	83.8006		#DIV/0!	#DIV/0!	27.6104	19.9702	66.8755	#DIV/0!	562.184					10939.2															1.1698
	Duration	25										1899-12-31 08:17:00		#DIV/0!	1899-12-31 05:15:00	1899-12-31 07:12:00	1899-12-31 08:28:00	1899-12-31 10:00:00	1899-12-31 15:28:00	1899-12-31 22:18:00													1899-12-31 02:50:00
												1899-12-31 01:23:00		#DIV/0!	#DIV/0!	1899-12-31 00:27:00	1899-12-31 00:19:00	1899-12-31 01:06:00	#DIV/0!	1899-12-31 09:22:00													#VALUE!

## Sheet: schmelzer
	Yellow columns indicate original measured data
	other columns contain auxiliary calculations and intermediate results
		Daily Activity									Sleep														Workouts
												Schlaf		0.01	5	6	8	9	12	16							0.01	0.5	1	2	4	12		4	16
														5	6	8	9	12	16	99							0.5	1	2	4	12	99
														sleep durations, ordered							auxiliary: sleep score			sleep score
	Date	Steps	act.Min	Act.Pts	<5000	<7500	<10000	<12500	>=12500	score	minutes raw	gültig	ungültig	0-5h	5-6h	6-8h	8-9h	9-12h	12-99h	12-99h	s5-6	s6-8	s8-9		duration (sec)	duration (min)							valid (min)	invalid (min)	ungültig (min)-2	Aktiv?	7Tage?	Training?	#Tr/7 Tage
	2012-11-09	6194	42	4		1.4776	1.4776	1.4776		1.4776	499	499					499						0.316667	0.316667												1		0
	2012-11-10	3788	0	0	0.7576	0.5152	0.5152	0.5152		0.7576	495	495					495						0.25	0.25	4969	83			83				83			1		1
	2012-11-11	132	0	0	0.0264	-0.9472	-0.9472	-0.9472		0.0264																										1		0
	2012-11-12	7809	48	4			2.1236	2.1236		2.1236	460	460				460						1		1												1		0
	2012-11-13	14340	74	4					4	4	431	431				431						1		1	2700	45		45					45			1		1
	2012-11-14	16003	121	4					4	4	445	445				445						1		1	9318	155				155			155			1		1
	2012-11-15	17034	125	4					4	4	446	446				446						1		1	10173	170				170			170			1	1	1	4	3
	2012-11-16	10440	47	4				3.176		3.176	496	496					496						0.266667	0.266667	6406	107			107				107			1	1	1	5	3
	2012-11-17	15495	118	4					4	4	443	443				443						1		1	4430	74			74				74			1	1	1	5	3
	2012-11-18	5776	0	0		1.3104	1.3104	1.3104		1.3104																										1	1	0	5	3
	2012-11-19	3326	0	0	0.6652	0.3304	0.3304	0.3304		0.6652																										1	1	0	5	3
	2012-11-20	17824	128	4					4	4	429	429				429						1		1	6496	108			108				108			1	1	1	5	3
	2012-11-21	13527	70	4					4	4	477	477				477						1		1	2821	47		47					47			1	1	1	5	3
	2012-11-22	7201	0	0		1.8804	1.8804	1.8804		1.8804																										1	1	0	4	3
	2012-11-23	10471	49	4				3.1884		3.1884	16	16		16										0	2864	48		48					48			1	1	1	4	3
	2012-11-24	8988	0	0			2.5952	2.5952		2.5952	468	468				468						1		1												1	1	0	3	3
	2012-11-25	6717	49	4		1.6868	1.6868	1.6868		1.6868															2961	49		49					49			1	1	1	4	3
	2012-11-26	10696	54	4				3.2784		3.2784															3061	51		51					51			1	1	1	5	3
	2012-11-27	13763	81	4					4	4															5635	94			94				94			1	1	1	5	3
	2012-11-28	11963	56	4				3.7852		3.7852	406	406				406						1		1	9576	160				160			160			1	1	1	5	3
	2012-11-29	10506	50	4				3.2024		3.2024															2782	46		46					46			1	1	1	6	3
	2012-11-30	3462	0	0	0.6924	0.3848	0.3848	0.3848		0.6924																										1	1	0	5	3
	2012-12-01				0	-1	-1	-1																												0	0	0
	2012-12-02				0	-1	-1	-1																												0	0	0
	2012-12-03				0	-1	-1	-1																												0	0	0
	Number of Values	22	22								13	13	0	1	0	9	3	0	0	0					14	14	0	6	5	3	0	0	14	0	0		16			48
	Average	9793.41	50.5455	2.72727						2.62936	423.923	423.923		16	#DIV/0!	445	496.667	#DIV/0!	#DIV/0!	#DIV/0!				0.75641	5299.43								88.3571							3
	Std Dev	4910.86	44.151	1.90693						1.35416	125.843	125.843		#DIV/0!	#DIV/0!	21.6679	2.08167	#DIV/0!	#DIV/0!	#DIV/0!					2738.2								45.7394							0
	Duration	22										1899-12-31 07:03:00		1899-12-31 00:16:00	#DIV/0!	1899-12-31 07:25:00	1899-12-31 08:16:00	#DIV/0!	#DIV/0!	#DIV/0!													1899-12-31 01:28:00
												1899-12-31 02:05:00		#DIV/0!	#DIV/0!	1899-12-31 00:21:00	1899-12-31 00:02:00	#DIV/0!	#DIV/0!	#DIV/0!													1899-12-31 00:45:00

## Sheet: buxtehude
	Yellow columns indicate original measured data
	other columns contain auxiliary calculations and intermediate results
		Daily Activity									Sleep														Workouts
												Schlaf		0.01	5	6	8	9	12	16							0.01	0.5	1	2	4	12		4	16
														5	6	8	9	12	16	99							0.5	1	2	4	12	99
														sleep durations, ordered							auxiliary: sleep score			sleep score
	Date	Steps	act.Min	Act.Pts	<5000	<7500	<10000	<12500	>=12500	score	minutes raw	gültig	ungültig	0-5h	5-6h	6-8h	8-9h	9-12h	12-99h	12-99h	s5-6	s6-8	s8-9		duration (sec)	duration (min)							valid (min)	invalid (min)	ungültig (min)-2	Aktiv?	7Tage?	Training?	#Tr/7 Tage
	2012-11-09	1560	0	0	0.312	-0.376	-0.376	-0.376		0.312																										1		0
	2012-11-10	4173	0	0	0.8346	0.6692	0.6692	0.6692		0.8346	981		981							981																1		0
	2012-11-11	5536	16	2.13333		1.2144	1.2144	1.2144		1.2144	578	578						578						0												1		0
	2012-11-12	5678	12	1.6		1.2712	1.2712	1.2712		1.2712																										1		0
	2012-11-13	4306	0	0	0.8612	0.7224	0.7224	0.7224		0.8612	438	438				438						1		1												1		0
	2012-11-14	5730	20	2.66667		1.292	1.292	1.292		1.292	488	488					488						0.133333	0.133333	3870	65			65				65			1		1
	2012-11-15	13678	89	4					4	4	450	450				450						1		1												1	1	0	1	2
	2012-11-16	2415	0	0	0.483	-0.034	-0.034	-0.034		0.483	624	624						624						0												1	1	0	1	2
	2012-11-17	3442	0	0	0.6884	0.3768	0.3768	0.3768		0.6884	497	497					497						0.283333	0.283333	3500	58		58					58			1	1	1	2	3
	2012-11-18	2352	0	0	0.4704	-0.0592	-0.0592	-0.0592		0.4704	1055		1055							1055																1	1	0	2	3
	2012-11-19	7685	34	4			2.074	2.074		2.074																										1	1	0	2	3
	2012-11-20	2406	0	0	0.4812	-0.0376	-0.0376	-0.0376		0.4812	1062		1062							1062					15780	263					263			263		1	1	1	3	3
	2012-11-21	3121	0	0	0.6242	0.2484	0.2484	0.2484		0.6242	575	575						575						0												1	1	0	2	3
	2012-11-22	5246	20	2.66667		1.0984	1.0984	1.0984		1.0984																										1	1	0	2	3
	2012-11-23	5081	0	0		1.0324	1.0324	1.0324		1.0324	530	530					530						0.833333	0.833333												1	1	0	2	3
	2012-11-24	6578	28	3.73333		1.6312	1.6312	1.6312		1.6312	985		985							985																1	1	0	1	2
	2012-11-25	4191	19	2.53333	0.8382	0.6764	0.6764	0.6764		0.8382																										1	1	0	1	2
	2012-11-26	7969	10	1.33333			2.1876	2.1876		2.1876	555	555						555						0												1	1	0	1	2
	2012-11-27	4834	0	0	0.9668	0.9336	0.9336	0.9336		0.9668	498	498					498						0.3	0.3												1	1	0	0	0
	2012-11-28	3356	0	0	0.6712	0.3424	0.3424	0.3424		0.6712																										1	1	0	0	0
	2012-11-29	4740	0	0	0.948	0.896	0.896	0.896		0.948	488	488					488						0.133333	0.133333	127997	2133						2133		2133	2133	1	1	1	1	2
	2012-11-30	4726	0	0	0.9452	0.8904	0.8904	0.8904		0.9452																										1	1	0	1	2
	2012-12-01	4490	0	0	0.898	0.796	0.796	0.796		0.898	622	622						622						0												1	1	0	1	2
	2012-12-02	2723	0	0	0.5446	0.0892	0.0892	0.0892		0.5446	519	519					519						0.65	0.65												1	1	0	1	2
	2012-12-03	6102	0	0		1.4408	1.4408	1.4408		1.4408	448	448				448						1		1												1	1	0	1	2
	Number of Values	25	25								18	14	4	0	0	3	6	5	0	4					4	4	0	1	1	0	1	1	2	2	1		19			41
	Average	4884.72	9.92	0.986667						1.11236	632.944	522.143		#DIV/0!	#DIV/0!	445.333	503.333	590.8	#DIV/0!	1020.75				0.380952	37786.8								61.5							2.15789
	Std Dev	2452.92	19.4313	1.45958						0.763506	220.684	61.2308		#DIV/0!	#DIV/0!	6.4291	17.2935	30.7034	#DIV/0!	43.714					60410								4.94975							0.898342
	Duration	25										1899-12-31 08:42:00		#DIV/0!	#DIV/0!	1899-12-31 07:25:00	1899-12-31 08:23:00	1899-12-31 09:50:00	#DIV/0!	1899-12-31 17:00:00													1899-12-31 01:01:00
												1899-12-31 01:01:00		#DIV/0!	#DIV/0!	1899-12-31 00:06:00	1899-12-31 00:17:00	1899-12-31 00:30:00	#DIV/0!	1899-12-31 00:43:00													1899-12-31 00:04:00

## Sheet: biber
	Yellow columns indicate original measured data
	other columns contain auxiliary calculations and intermediate results
		Daily Activity									Sleep														Workouts
												Schlaf		0.01	5	6	8	9	12	16							0.01	0.5	1	2	4	12		4	16
														5	6	8	9	12	16	99							0.5	1	2	4	12	99
														sleep durations, ordered							auxiliary: sleep score			sleep score
	Date	Steps	act.Min	Act.Pts	<5000	<7500	<10000	<12500	>=12500	score	minutes raw	gültig	ungültig	0-5h	5-6h	6-8h	8-9h	9-12h	12-99h	12-99h	s5-6	s6-8	s8-9		duration (sec)	duration (min)							valid (min)	invalid (min)	ungültig (min)-2	Aktiv?	7Tage?	Training?	#Tr/7 Tage
	2012-11-09	4650	0	0	0.93	0.86	0.86	0.86		0.93	493	493					493						0.216667	0.216667												1		0
	2012-11-10	15273	61	4					4	4	530	530					530						0.833333	0.833333												1		0
	2012-11-11	8896	32	4			2.5584	2.5584		2.5584																										1		0
	2012-11-12	14800	116	4					4	4	453	453				453						1		1												1		0
	2012-11-13	9231	53	4			2.6924	2.6924		2.6924	518	518					518						0.633333	0.633333												1		0
	2012-11-14	7002	0	0		1.8008	1.8008	1.8008		1.8008	499	499					499						0.316667	0.316667												1		0
	2012-11-15	12000	54	4				3.8		3.8	511	511					511						0.516667	0.516667												1	1	0	0	0
	2012-11-16	10229	51	4				3.0916		3.0916																										1	1	0	0	0
	2012-11-17	6880	0	0		1.752	1.752	1.752		1.752	509	509					509						0.483333	0.483333												1	1	0	0	0
	2012-11-18	5266	0	0		1.1064	1.1064	1.1064		1.1064	411	411				411						1		1												1	1	0	0	0
	2012-11-19	13110	42	4					4	4	424	424				424						1		1												1	1	0	0	0
	2012-11-20	12496	46	4				3.9984		3.9984	480	480					480						0	0												1	1	0	0	0
	2012-11-21	8651	0	0			2.4604	2.4604		2.4604																										1	1	0	0	0
	2012-11-22	12341	67	4				3.9364		3.9364	470	470				470						1		1												1	1	0	0	0
	2012-11-23	10759	28	3.73333				3.3036		3.3036	452	452				452						1		1												1	1	0	0	0
	2012-11-24	11520	51	4				3.608		3.608	509	509					509						0.483333	0.483333												1	1	0	0	0
	2012-11-25	5404	0	0		1.1616	1.1616	1.1616		1.1616	279	279		279										0												1	1	0	0	0
	2012-11-26	12780	70	4					4	4	374	374				374						1		1												1	1	0	0	0
	2012-11-27	11229	47	4				3.4916		3.4916	477	477				477						1		1												1	1	0	0	0
	2012-11-28	13541	65	4					4	4																										1	1	0	0	0
	2012-11-29	12882	64	4					4	4	931		931						931					0												1	1	0	0	0
	2012-11-30	10222	93	4				3.0888		3.0888																										1	1	0	0	0
	2012-12-01				0	-1	-1	-1																												0	0	0
	2012-12-02				0	-1	-1	-1																												0	0	0
	2012-12-03				0	-1	-1	-1																												0	0	0
	Number of Values	22	22								17	16	1	1	0	7	8	0	1	0					0	0	0	0	0	0	0	0	0	0	0		16			0
	Average	10416.5	42.7273	2.89697						3.03547	489.412	461.812		279	#DIV/0!	437.286	506.125	#DIV/0!	931	#DIV/0!				0.616667																0
	Std Dev	3086	32.5111	1.81665						1.06977	129.944	64.7973		#DIV/0!	#DIV/0!	36.477	15.3849	#DIV/0!	#DIV/0!	#DIV/0!																				0
	Duration	22										1899-12-31 07:41:00		1899-12-31 04:39:00	#DIV/0!	1899-12-31 07:17:00	1899-12-31 08:26:00	#DIV/0!	1899-12-31 15:31:00	#DIV/0!													#VALUE!
												1899-12-31 01:04:00		#DIV/0!	#DIV/0!	1899-12-31 00:36:00	1899-12-31 00:15:00	#DIV/0!	#DIV/0!	#DIV/0!													#VALUE!

## Sheet: pachebel
	Yellow columns indicate original measured data
	other columns contain auxiliary calculations and intermediate results
		Daily Activity									Sleep														Workouts
												Schlaf		0.01	5	6	8	9	12	16							0.01	0.5	1	2	4	12		4	16
														5	6	8	9	12	16	99							0.5	1	2	4	12	99
														sleep durations, ordered							auxiliary: sleep score			sleep score
	Date	Steps	act.Min	Act.Pts	<5000	<7500	<10000	<12500	>=12500	score	minutes raw	gültig	ungültig	0-5h	5-6h	6-8h	8-9h	9-12h	12-99h	12-99h	s5-6	s6-8	s8-9		duration (sec)	duration (min)							valid (min)	invalid (min)	ungültig (min)-2	Aktiv?	7Tage?	Training?	#Tr/7 Tage
	2012-11-09	5651	28	3.73333		1.2604	1.2604	1.2604		1.2604	451	451				451						1		1												1		0
	2012-11-10	18554	70	4					4	4	470	470				470						1		1												1		0
	2012-11-11	13515	96	4					4	4	459	459				459						1		1												1		0
	2012-11-12	22562	103	4					4	4	472	472				472						1		1												1		0
	2012-11-13	14967	66	4					4	4	459	459				459						1		1	112742	1879						1879		1879	1879	1		1
	2012-11-14	14422	81	4					4	4	477	477				477						1		1												1		0
	2012-11-15	13371	22	2.93333					4	4	412	412				412						1		1	111925	1865						1865		1865	1865	1	1	1	2	3
	2012-11-16	12849	21	2.8					4	4	469	469				469						1		1	197649	3294						3294		3294	3294	1	1	1	3	3
	2012-11-17	16872	118	4					4	4	456	456				456						1		1												1	1	0	3	3
	2012-11-18	11410	0	0				3.564		3.564	457	457				457						1		1												1	1	0	3	3
	2012-11-19	21661	107	4					4	4	426	426				426						1		1												1	1	0	3	3
	2012-11-20	15753	50	4					4	4	472	472				472						1		1	109319	1822						1822		1822	1822	1	1	1	3	3
	2012-11-21	20019	143	4					4	4	402	402				402						1		1												1	1	0	3	3
	2012-11-22	12663	0	0					4	4	463	463				463						1		1	105925	1765						1765		1765	1765	1	1	1	3	3
	2012-11-23	12010	0	0				3.804		3.804	478	478				478						1		1	213876	3565						3565		3565	3565	1	1	1	3	3
	2012-11-24	13894	54	4					4	4	476	476				476						1		1												1	1	0	3	3
	2012-11-25	14459	49	4					4	4	430	430				430						1		1												1	1	0	3	3
	2012-11-26	20020	124	4					4	4	460	460				460						1		1												1	1	0	3	3
	2012-11-27	15099	71	4					4	4	458	458				458						1		1	105735	1762						1762		1762	1762	1	1	1	3	3
	2012-11-28	19913	77	4					4	4	375	375				375						1		1												1	1	0	3	3
	2012-11-29	11564	0	0				3.6256		3.6256	481	481					481						0.0166667	0.0166667	106406	1773						1773		1773	1773	1	1	1	3	3
	2012-11-30	6977	25	3.33333		1.7908	1.7908	1.7908		1.7908															198928	3315						3315		3315	3315	1	1	1	3	3
	2012-12-01				0	-1	-1	-1																												0	0	0
	2012-12-02				0	-1	-1	-1																												0	0	0
	2012-12-03				0	-1	-1	-1																												0	0	0
	Number of Values	22	22								21	21	0	0	0	20	1	0	0	0					9	9	0	0	0	0	0	9	0	9	9		16			48
	Average	14918.4	59.3182	3.12727						3.72931	452.524	452.524		#DIV/0!	#DIV/0!	451.1	481	#DIV/0!	#DIV/0!	#DIV/0!				0.953175	140278															3
	Std Dev	4336.18	43.943	1.54822						0.728424	27.9957	27.9957		#DIV/0!	#DIV/0!	27.9321	#DIV/0!	#DIV/0!	#DIV/0!	#DIV/0!					47682.8															0
	Duration	22										1899-12-31 07:32:00		#DIV/0!	#DIV/0!	1899-12-31 07:31:00	1899-12-31 08:01:00	#DIV/0!	#DIV/0!	#DIV/0!													#VALUE!
												1899-12-31 00:27:00		#DIV/0!	#DIV/0!	1899-12-31 00:27:00	#DIV/0!	#DIV/0!	#DIV/0!	#DIV/0!													#VALUE!

## Sheet: luebeck
	Yellow columns indicate original measured data
	other columns contain auxiliary calculations and intermediate results
		Daily Activity									Sleep														Workouts
												Schlaf		0.01	5	6	8	9	12	16							0.01	0.5	1	2	4	12		4	16
														5	6	8	9	12	16	99							0.5	1	2	4	12	99
														sleep durations, ordered							auxiliary: sleep score			sleep score
	Date	Steps	act.Min	Act.Pts	<5000	<7500	<10000	<12500	>=12500	score	minutes raw	gültig	ungültig	0-5h	5-6h	6-8h	8-9h	9-12h	12-99h	12-99h	s5-6	s6-8	s8-9		duration (sec)	duration (min)							valid (min)	invalid (min)	ungültig (min)-2	Aktiv?	7Tage?	Training?	#Tr/7 Tage
	2012-11-09	11745	85	4				3.698		3.698	525	525					525						0.75	0.75												1		0
	2012-11-10	10295	17	2.26667				3.118		3.118																										1		0
	2012-11-11	6917	18	2.4		1.7668	1.7668	1.7668		1.7668	945		945						945					0	4202	70			70				70			1		1
	2012-11-12	8769	24	3.2			2.5076	2.5076		2.5076	495	495					495						0.25	0.25												1		0
	2012-11-13	9831	0	0			2.9324	2.9324		2.9324	465	465				465						1		1												1		0
	2012-11-14	9960	11	1.46667			2.984	2.984		2.984	474	474				474						1		1												1		0
	2012-11-15	8771	0	0			2.5084	2.5084		2.5084	494	494					494						0.233333	0.233333	4185	70			70				70			1	1	1	2	3
	2012-11-16	15112	40	4					4	4	543	543						543						0												1	1	0	2	3
	2012-11-17	11703	38	4				3.6812		3.6812	509	509					509						0.483333	0.483333												1	1	0	2	3
	2012-11-18	2316	0	0	0.4632	-0.0736	-0.0736	-0.0736		0.4632	479	479				479						1		1	4479	75			75				75			1	1	1	2	3
	2012-11-19	9100	24	3.2			2.64	2.64		2.64	502	502					502						0.366667	0.366667												1	1	0	2	3
	2012-11-20	11963	56	4				3.7852		3.7852																										1	1	0	2	3
	2012-11-21	10436	46	4				3.1744		3.1744																										1	1	0	2	3
	2012-11-22				0	-1	-1	-1			496	496					496						0.266667	0.266667												0	0	0
	2012-11-23	7313	0	0		1.9252	1.9252	1.9252		1.9252	397	397				397						1		1												1	0	0
	2012-11-24	5671	0	0		1.2684	1.2684	1.2684		1.2684																										1	0	0
	2012-11-25	6349	35	4		1.5396	1.5396	1.5396		1.5396	474	474				474						1		1												1	0	0
	2012-11-26	2885	0	0	0.577	0.154	0.154	0.154		0.577																										1	0	0
	2012-11-27	9364	0	0			2.7456	2.7456		2.7456	450	450				450						1		1												1	0	0
	2012-11-28	9389	11	1.46667			2.7556	2.7556		2.7556	961		961							961																1	0	0
	2012-11-29	9964	24	3.2			2.9856	2.9856		2.9856	480	480					480						0	0												1	1	0	0	0
	2012-11-30	4231	16	2.13333	0.8462	0.6924	0.6924	0.6924		0.8462																										1	1	0	0	0
	2012-12-01				0	-1	-1	-1																												0	0	0
	2012-12-02				0	-1	-1	-1																												0	0	0
	2012-12-03				0	-1	-1	-1																												0	0	0
	Number of Values	21	21								16	14	2	0	0	6	7	1	1	1					3	3	0	0	3	0	0	0	3	0	0		9			21
	Average	8670.67	21.1905	2.06349						2.47154	543.062	484.5		#DIV/0!	#DIV/0!	456.5	500.143	543	945	961				0.556667	4288.67								71.6667							2.33333
	Std Dev	3126.4	22.5336	1.68898						1.05459	163.307	34.8618		#DIV/0!	#DIV/0!	30.8982	14.0645	#DIV/0!	#DIV/0!	#DIV/0!					165.053								2.88675							1.32288
	Duration	22										1899-12-31 08:04:00		#DIV/0!	#DIV/0!	1899-12-31 07:36:00	1899-12-31 08:20:00	1899-12-31 09:03:00	1899-12-31 15:45:00	1899-12-31 16:01:00													1899-12-31 01:11:00
												1899-12-31 00:34:00		#DIV/0!	#DIV/0!	1899-12-31 00:30:00	1899-12-31 00:14:00	#DIV/0!	#DIV/0!	#DIV/0!													1899-12-31 00:02:00

## Sheet: telemann
	Yellow columns indicate original measured data
	other columns contain auxiliary calculations and intermediate results
		Daily Activity									Sleep														Workouts
												Schlaf		0.01	5	6	8	9	12	16							0.01	0.5	1	2	4	12		4	16
														5	6	8	9	12	16	99							0.5	1	2	4	12	99
														sleep durations, ordered							auxiliary: sleep score			sleep score
	Date	Steps	act.Min	Act.Pts	<5000	<7500	<10000	<12500	>=12500	score	minutes raw	gültig	ungültig	0-5h	5-6h	6-8h	8-9h	9-12h	12-99h	12-99h	s5-6	s6-8	s8-9		duration (sec)	duration (min)							valid (min)	invalid (min)	ungültig (min)-2	Aktiv?	7Tage?	Training?	#Tr/7 Tage
	2012-11-09	7898	34	4			2.1592	2.1592		2.1592	454	454				454						1		1												1		0
	2012-11-10	12203	64	4				3.8812		3.8812	602	602						602						0												1		0
	2012-11-11	11116	45	4				3.4464		3.4464	442	442				442						1		1												1		0
	2012-11-12	8701	11	1.46667			2.4804	2.4804		2.4804	532	532					532						0.866667	0.866667												1		0
	2012-11-13	9912	25	3.33333			2.9648	2.9648		2.9648	408	408				408						1		1												1		0
	2012-11-14	9099	24	3.2			2.6396	2.6396		2.6396	471	471				471						1		1												1		0
	2012-11-15	12104	22	2.93333				3.8416		3.8416	436	436				436						1		1												1	1	0	0	0
	2012-11-16	8225	37	4			2.29	2.29		2.29	532	532					532						0.866667	0.866667												1	1	0	0	0
	2012-11-17	12369	60	4				3.9476		3.9476	517	517					517						0.616667	0.616667												1	1	0	0	0
	2012-11-18	5342	0	0		1.1368	1.1368	1.1368		1.1368	633	633						633						0	4500	75			75				75			1	1	1	1	2
	2012-11-19	14076	35	4					4	4	412	412				412						1		1												1	1	0	1	2
	2012-11-20	11979	39	4				3.7916		3.7916	417	417				417						1		1												1	1	0	1	2
	2012-11-21	8988	13	1.73333			2.5952	2.5952		2.5952																										1	1	0	1	2
	2012-11-22	9284	26	3.46667			2.7136	2.7136		2.7136	730		730						730					0												1	1	0	1	2
	2012-11-23	12083	45	4				3.8332		3.8332	619	619						619						0												1	1	0	1	2
	2012-11-24	7427	10	1.33333		1.9708	1.9708	1.9708		1.9708	424	424				424						1		1												1	1	0	1	2
	2012-11-25	8628	30	4			2.4512	2.4512		2.4512	449	449				449						1		1												1	1	0	0	0
	2012-11-26	8362	15	2			2.3448	2.3448		2.3448	447	447				447						1		1												1	1	0	0	0
	2012-11-27	10449	15	2				3.1796		3.1796	450	450				450						1		1												1	1	0	0	0
	2012-11-28	8364	12	1.6			2.3456	2.3456		2.3456	412	412				412						1		1												1	1	0	0	0
	2012-11-29	9980	0	0			2.992	2.992		2.992	505	505					505						0.416667	0.416667												1	1	0	0	0
	2012-11-30	12622	28	3.73333					4	4	503	503					503						0.383333	0.383333												1	1	0	0	0
	2012-12-01	11402	37	4				3.5608		3.5608	509	509					509						0.483333	0.483333												1	1	0	0	0
	2012-12-02	4072	24	3.2	0.8144	0.6288	0.6288	0.6288		0.8144	440	440				440						1		1												1	1	0	0	0
	2012-12-03	5639	62	4		1.2556	1.2556	1.2556		1.2556																										1	1	0	0	0
	Number of Values	25	25								23	22	1	0	0	13	6	3	1	0					1	1	0	0	1	0	0	0	1	0	0		19			14
	Average	9612.96	28.52	2.96						2.82544	493.217	482.455		#DIV/0!	#DIV/0!	435.538	516.333	618	730	#DIV/0!				0.723188	4500								75							0.736842
	Std Dev	2480.22	17.678	1.30071						0.932184	83.9621	67.7803		#DIV/0!	#DIV/0!	19.4191	13.0486	15.5242	#DIV/0!	#DIV/0!																				0.991189
	Duration	25										1899-12-31 08:02:00		#DIV/0!	#DIV/0!	1899-12-31 07:15:00	1899-12-31 08:36:00	1899-12-31 10:18:00	1899-12-31 12:10:00	#DIV/0!													1899-12-31 01:15:00
												1899-12-31 01:07:00		#DIV/0!	#DIV/0!	1899-12-31 00:19:00	1899-12-31 00:13:00	1899-12-31 00:15:00	#DIV/0!	#DIV/0!													#VALUE!

## Sheet: haendel
	Yellow columns indicate original measured data
	other columns contain auxiliary calculations and intermediate results
		Daily Activity									Sleep														Workouts
												Schlaf		0.01	5	6	8	9	12	16							0.01	0.5	1	2	4	12		4	16
														5	6	8	9	12	16	99							0.5	1	2	4	12	99
														sleep durations, ordered							auxiliary: sleep score			sleep score
	Date	Steps	act.Min	Act.Pts	<5000	<7500	<10000	<12500	>=12500	score	minutes raw	gültig	ungültig	0-5h	5-6h	6-8h	8-9h	9-12h	12-99h	12-99h	s5-6	s6-8	s8-9		duration (sec)	duration (min)							valid (min)	invalid (min)	ungültig (min)-2	Aktiv?	7Tage?	Training?	#Tr/7 Tage
	2012-11-09	9069	41	4			2.6276	2.6276		2.6276	518	518					518						0.633333	0.633333	2534	42		42					42			1		1
	2012-11-10	12281	71	4				3.9124		3.9124	413	413				413						1		1												1		0
	2012-11-11	16438	119	4					4	4	434	434				434						1		1												1		0
	2012-11-12	9139	34	4			2.6556	2.6556		2.6556	419	419				419						1		1	4304	72			72				72			1		1
	2012-11-13	11451	59	4				3.5804		3.5804	414	414				414						1		1												1		0
	2012-11-14	13813	18	2.4					4	4	502	502					502						0.366667	0.366667	2763	46		46					46			1		1
	2012-11-15	13100	86	4					4	4	451	451				451						1		1												1	1	0	3	3
	2012-11-16	15663	77	4					4	4	517	517					517						0.616667	0.616667												1	1	0	2	3
	2012-11-17	15518	64	4					4	4	581	581						581						0												1	1	0	2	3
	2012-11-18	5421	0	0		1.1684	1.1684	1.1684		1.1684	443	443				443						1		1	3600	60			60				60			1	1	1	3	3
	2012-11-19	12751	56	4					4	4	411	411				411						1		1	2954	49		49					49			1	1	1	3	3
	2012-11-20	14221	62	4					4	4	502	502					502						0.366667	0.366667												1	1	0	3	3
	2012-11-21	17021	146	4					4	4	471	471				471						1		1												1	1	0	2	3
	2012-11-22	11202	47	4				3.4808		3.4808	445	445				445						1		1												1	1	0	2	3
	2012-11-23	8321	0	0			2.3284	2.3284		2.3284	507	507					507						0.45	0.45												1	1	0	2	3
	2012-11-24	12849	45	4					4	4	455	455				455						1		1												1	1	0	2	3
	2012-11-25	10970	45	4				3.388		3.388	490	490					490						0.166667	0.166667	3277	55		55					55			1	1	1	2	3
	2012-11-26	12338	23	3.06667				3.9352		3.9352	463	463				463						1		1												1	1	0	1	2
	2012-11-27	14820	69	4					4	4	439	439				439						1		1												1	1	0	1	2
	2012-11-28	14554	70	4					4	4	398	398				398						1		1	3640	61			61				61			1	1	1	2	3
	2012-11-29	13028	51	4					4	4	425	425				425						1		1												1	1	0	2	3
	2012-11-30	17239	70	4					4	4																										1	1	0	2	3
	2012-12-01	13616	70	4					4	4	932		932						932					0												1	1	0	2	3
	2012-12-02	8305	11	1.46667			2.322	2.322		2.322	422	422				422						1		1												1	1	0	1	2
	2012-12-03	4401	22	2.93333	0.8802	0.7604	0.7604	0.7604		0.8802																										1	1	0	1	2
	Number of Values	25	25								23	22	1	0	0	15	6	1	1	0					7	7	0	4	3	0	0	0	7	0	0		19			53
	Average	12301.2	54.24	3.43467						3.45116	480.522	460		#DIV/0!	#DIV/0!	433.533	506	581	932	#DIV/0!				0.765217	3296								55							2.78947
	Std Dev	3366.02	33.8296	1.20756						0.9209	108.245	46.1251		#DIV/0!	#DIV/0!	21.1791	10.5262	#DIV/0!	#DIV/0!	#DIV/0!					606.75								10.2956							0.418854
	Duration	25										1899-12-31 07:40:00		#DIV/0!	#DIV/0!	1899-12-31 07:13:00	1899-12-31 08:26:00	1899-12-31 09:41:00	1899-12-31 15:32:00	#DIV/0!													1899-12-31 00:55:00
												1899-12-31 00:46:00		#DIV/0!	#DIV/0!	1899-12-31 00:21:00	1899-12-31 00:10:00	#DIV/0!	#DIV/0!	#DIV/0!													1899-12-31 00:10:00

[truncated: 2 more sheets: data collected, assess vs. mon]
